# Supplementary material for: High prevalence and plasmidome diversity of optrA-positive enterococci in a Shenzhen community, China
Source: Front Microbiol. 2024 Dec 20;15:1505107. doi: 10.3389/fmicb.2024.1505107 (PMC11695379; doi:10.3389/fmicb.2024.1505107)
Supplement: Supplementary file 4 [file Table_4.xlsx]

## Sheet: Sheet1
Supplementary Table 4: ARG profiles of optrA-positive and -negative enterococci isolated from fecal samples of the community population
ARGs Function			Oxazolidinone and Phenicol resistance genes			Phenicol resistance genes				Vancomycin resistance genes			Aminoglycoside resistance genes								Trimethoprim resistance gene	Macrolide-lincosamide-streptogramin B resistance gene		Erythromycin resistance gene	Erythromycin and streptogramin B resistance genes		Lincosamides resistance genes			Pleuromutilin-lincosamide-streptogramin A resistance gene		Tetracycline resistance genes				Streptogramin A
Number	Species	Group	optrA	cfr	poxtA	fexA	fexB	cat	cat(pC221)	vanC1XY	vanC2XY	vanC4XY	aac(6')-Ii	aac(6')-Iid	aac(6')-aph(2'')	aadD	ant(6)-Ia	ant(9)-Ia	aph(3')-III	str	dfrG	erm(A)	erm(B)	mef(A)	msr(C)	msr(D)	lnu(B)	lnu(D)	lnu(G)	lsa(A)	lsa(E)	tet(L)	tet(M)	tet(O/W/32/O)	tet(S)	vat(E)
44p	E. faecalis	optrA+	1	0	0	1	0	0	0	0	0	0	0	0	1	0	1	1	1	0	1	1	1	0	0	0	1	0	0	1	1	1	0	0	0	0
62p	E. faecalis	optrA+	1	0	0	1	0	1	0	0	0	0	0	0	0	0	0	0	1	0	1	0	1	0	0	0	0	0	0	1	0	1	1	0	0	0
68p	E. faecalis	optrA+	1	0	0	1	0	1	0	0	0	0	0	0	1	0	0	0	1	0	1	1	1	0	0	0	0	0	1	1	0	1	1	0	0	0
83p	Other Enterococal species	optrA+	1	0	0	1	0	0	0	0	1	0	0	0	0	0	0	0	0	0	0	1	0	0	0	0	0	0	1	0	0	0	1	0	0	0
96p	E. faecalis	optrA+	1	0	0	1	0	1	0	0	0	0	0	0	1	0	0	1	1	0	1	1	1	0	0	0	0	0	0	1	0	1	1	0	0	0
113p	E. faecalis	optrA+	1	0	0	1	0	0	0	0	0	0	0	0	0	0	0	1	0	0	1	1	1	0	0	0	0	0	0	1	0	1	1	0	0	0
121p	E. faecalis	optrA+	1	0	0	1	0	1	0	0	0	0	0	0	0	0	0	0	0	1	1	1	1	0	0	0	0	0	0	1	0	1	1	0	0	0
144p	E. faecalis	optrA+	1	0	0	1	0	1	0	0	0	0	0	0	0	0	0	0	1	0	1	0	1	0	0	0	0	0	1	1	0	1	1	0	0	0
145p	E. faecalis	optrA+	1	0	0	1	0	1	0	0	0	0	0	0	0	0	0	0	1	0	1	0	1	0	0	0	0	0	0	1	0	1	1	0	0	0
151p	E. faecalis	optrA+	1	0	0	1	0	0	0	0	0	0	0	0	1	0	0	0	1	0	1	1	1	0	0	0	0	0	0	1	0	0	1	0	0	0
161p	Other Enterococal species	optrA+	1	0	0	1	0	1	0	1	0	0	0	0	0	0	1	0	1	1	0	1	1	0	0	0	0	0	0	0	0	1	1	0	0	0
166p	Other Enterococal species	optrA+	1	0	0	1	0	0	0	0	1	0	0	0	0	0	1	0	0	0	0	0	0	0	0	0	0	0	0	0	0	0	1	0	0	0
203p	E. faecalis	optrA+	1	0	0	1	0	1	0	0	0	0	0	0	0	0	0	0	1	0	1	0	1	0	0	0	0	0	0	1	0	1	1	0	0	0
207p	E. faecalis	optrA+	1	0	0	1	0	0	0	0	0	0	0	0	1	0	0	0	1	0	0	1	1	0	0	0	0	0	0	1	0	1	1	0	0	0
215p	E. faecalis	optrA+	1	0	0	1	0	1	0	0	0	0	0	0	1	0	1	0	1	1	1	1	1	0	0	0	1	0	0	1	1	1	1	0	0	0
219p	E. faecalis	optrA+	1	0	0	1	0	1	0	0	0	0	0	0	0	0	0	0	1	0	1	0	1	0	0	0	0	0	1	1	0	1	1	0	0	0
222p	E. faecalis	optrA+	1	0	0	1	0	1	0	0	0	0	0	0	1	0	0	0	1	0	1	1	1	0	0	0	0	0	1	1	0	1	1	0	0	0
227p	E. faecalis	optrA+	1	0	0	1	0	1	0	0	0	0	0	0	0	0	0	0	1	0	1	0	1	0	0	0	0	0	1	1	0	1	1	0	0	0
252p	E. faecalis	optrA+	1	0	0	1	0	1	0	0	0	0	0	0	0	0	0	0	1	0	1	0	1	0	0	0	0	0	0	1	0	1	1	0	0	0
263p	E. faecalis	optrA+	1	0	0	1	0	0	0	0	0	0	0	0	0	0	0	0	1	0	1	0	1	0	0	0	0	0	1	1	0	1	1	0	0	0
267p	E. faecalis	optrA+	1	0	0	1	0	0	0	0	0	0	0	0	0	0	0	0	0	0	1	0	1	0	0	0	0	0	1	1	0	1	1	0	0	0
268p	E. faecalis	optrA+	1	0	0	1	0	1	0	0	0	0	0	0	0	0	0	0	1	0	1	0	1	0	0	0	0	0	1	1	0	1	1	0	0	0
279p	E. faecium	optrA+	1	0	0	1	0	1	0	0	0	0	1	0	1	0	0	0	0	0	1	0	1	0	1	0	0	0	0	0	0	1	1	0	0	0
298p	Other Enterococal species	optrA+	1	0	0	1	0	1	0	0	0	1	0	0	0	0	0	0	0	1	0	0	1	0	0	0	0	1	0	0	0	0	0	0	1	1
315p	E. faecium	optrA+	1	0	1	1	1	0	0	0	0	0	1	0	1	0	1	0	1	0	1	0	1	0	1	0	1	0	0	0	1	1	1	0	0	0
323p	Other Enterococal species	optrA+	1	0	0	1	0	0	0	0	0	0	0	1	0	0	0	0	0	0	0	1	0	0	0	0	0	0	0	0	0	0	1	0	0	0
329p	E. faecalis	optrA+	1	0	0	1	0	1	0	0	0	0	0	0	1	0	1	1	1	0	1	1	1	0	0	0	1	0	0	1	1	1	1	0	0	0
339p	Other Enterococal species	optrA+	1	0	0	1	0	0	0	0	0	0	0	0	0	0	0	0	0	0	0	1	0	0	0	0	0	0	0	0	0	0	1	0	0	0
345p	E. faecalis	optrA+	1	0	0	1	0	1	0	0	0	0	0	0	0	0	1	0	1	1	1	0	1	0	0	0	0	0	0	1	0	1	1	0	0	0
355p	E. faecalis	optrA+	1	0	0	1	0	0	0	0	0	0	0	0	0	0	0	0	1	0	1	1	1	0	0	0	0	0	0	1	0	1	1	0	0	0
357p	E. faecalis	optrA+	1	0	0	1	0	0	0	0	0	0	0	0	1	0	1	0	1	0	0	1	1	0	0	0	1	0	0	1	1	0	1	0	0	0
378p	E. faecalis	optrA+	1	0	0	1	0	0	0	0	0	0	0	0	0	0	1	1	0	0	1	1	0	0	0	0	0	0	0	1	0	1	1	0	0	0
387p	E. faecalis	optrA+	1	0	0	1	0	0	0	0	0	0	0	0	0	0	1	1	0	0	1	1	0	0	0	0	0	0	0	1	0	1	1	0	0	0
419p	E. faecalis	optrA+	1	0	0	1	0	0	0	0	0	0	0	0	0	0	1	1	0	0	0	1	0	0	0	0	0	0	0	1	0	0	1	0	0	0
422p	Other Enterococal species	optrA+	1	0	0	1	0	1	0	0	0	0	0	0	0	1	1	0	0	0	0	0	1	0	0	0	0	0	0	0	0	1	1	0	0	0
423p	E. faecium	optrA+	1	0	0	1	0	0	0	0	0	0	1	0	0	0	1	0	1	0	0	0	1	0	1	0	1	0	0	0	1	1	1	0	0	0
433p	E. faecalis	optrA+	1	0	0	1	0	1	0	0	0	0	0	0	0	0	1	0	1	0	1	1	1	0	0	0	0	0	0	1	0	1	1	0	0	0
435p	E. faecalis	optrA+	1	0	0	1	0	1	0	0	0	0	0	0	0	0	0	0	1	0	1	0	1	0	0	0	0	0	1	1	0	1	1	0	0	0
445p	E. faecalis	optrA+	1	0	0	1	0	1	0	0	0	0	0	0	0	0	0	0	0	0	0	0	1	0	0	0	0	0	0	1	0	1	1	0	0	0
446p	E. faecalis	optrA+	1	0	0	1	0	1	0	0	0	0	0	0	0	0	0	0	0	0	1	1	1	0	0	0	0	0	0	1	0	1	1	0	0	0
473p	E. faecalis	optrA+	1	0	0	1	0	0	0	0	0	0	0	0	1	0	0	0	1	0	1	0	1	0	0	0	0	0	0	1	0	0	1	0	0	0
478p	E. faecalis	optrA+	1	0	0	1	0	1	0	0	0	0	0	0	0	0	0	0	1	0	1	1	1	0	0	0	0	0	0	1	0	1	1	0	0	0
497p	E. faecalis	optrA+	1	0	0	1	0	1	0	0	0	0	0	0	0	0	0	0	1	0	1	0	1	0	0	0	0	0	0	1	0	1	1	0	0	0
502p	E. faecalis	optrA+	1	0	0	1	0	1	0	0	0	0	0	0	1	0	1	0	1	0	0	1	1	0	0	0	1	0	0	1	1	1	1	0	0	0
520p	E. faecalis	optrA+	1	0	0	1	0	1	0	0	0	0	0	0	1	0	1	1	1	0	1	1	1	0	0	0	1	0	0	1	1	1	1	0	0	0
522p	E. faecium	optrA+	1	0	0	1	0	0	0	0	0	0	1	0	0	0	1	0	0	0	0	0	1	0	1	0	1	0	0	0	1	1	1	0	0	0
524p	Other Enterococal species	optrA+	1	0	0	0	0	0	0	0	0	0	0	0	0	0	0	1	0	0	0	1	0	0	0	0	0	0	0	0	0	0	1	0	0	0
528p	Other Enterococal species	optrA+	1	1	0	0	0	0	0	0	0	0	0	0	1	0	0	0	0	0	1	0	0	0	0	0	0	0	0	0	0	0	0	0	0	0
531p	Other Enterococal species	optrA+	1	0	0	1	0	1	0	0	1	0	0	0	0	0	1	0	0	0	1	1	1	1	0	1	0	0	0	0	0	1	1	0	0	0
536p	E. faecalis	optrA+	1	0	0	1	0	1	0	0	0	0	0	0	0	0	0	0	1	0	1	0	1	0	0	0	0	0	0	1	0	1	1	0	0	0
544p	E. faecalis	optrA+	1	0	0	1	0	1	0	0	0	0	0	0	0	0	0	0	1	0	1	0	1	0	0	0	0	0	0	1	0	1	1	0	0	0
574p	Other Enterococal species	optrA+	1	0	0	1	0	0	0	1	0	0	0	0	0	0	1	0	1	0	0	0	1	0	0	0	0	0	0	0	0	1	1	0	0	0
575p	E. faecalis	optrA+	1	0	0	1	0	1	0	0	0	0	0	0	0	0	1	0	1	0	1	1	1	0	0	0	0	0	0	1	0	1	1	0	0	0
576p	E. faecalis	optrA+	1	0	0	0	1	0	0	0	0	0	0	0	0	0	0	0	1	0	1	0	1	0	0	0	0	0	0	1	0	1	1	1	0	0
589p	E. faecium	optrA+	1	0	0	1	0	0	0	0	0	0	1	0	0	0	1	0	0	0	1	1	1	0	1	0	0	0	0	0	0	1	1	0	0	1
606p	E. faecalis	optrA+	1	0	0	1	0	0	0	0	0	0	0	0	0	0	1	1	1	0	1	1	1	0	0	0	0	0	0	1	0	1	1	0	0	0
608p	E. faecalis	optrA+	1	0	0	1	0	0	0	0	0	0	0	0	0	0	0	0	1	0	1	1	1	0	0	0	0	0	0	1	0	1	1	0	0	0
628p	E. faecalis	optrA+	1	0	0	1	0	1	0	0	0	0	0	0	0	0	1	1	1	0	1	1	1	0	0	0	0	0	0	1	0	1	1	0	0	0
655p	E. faecalis	optrA+	1	0	0	1	0	1	0	0	0	0	0	0	0	0	0	0	1	0	1	0	1	0	0	0	0	0	0	1	0	1	1	0	0	0
663p	E. faecalis	optrA+	1	0	0	1	0	1	0	0	0	0	0	0	0	0	0	0	1	0	1	0	1	0	0	0	0	0	0	1	0	1	1	0	0	0
671p	E. faecalis	optrA+	1	0	0	1	0	1	0	0	0	0	0	0	1	0	1	1	1	0	0	1	1	0	0	0	1	0	0	1	1	0	1	0	0	0
697p	E. faecalis	optrA+	1	0	0	1	0	0	0	0	0	0	0	0	1	0	0	0	1	0	1	0	1	0	0	0	0	0	0	1	0	0	1	0	0	0
698p	E. faecalis	optrA+	1	0	0	1	0	0	0	0	0	0	0	0	0	0	1	0	1	0	1	0	1	0	0	0	0	0	1	1	0	1	1	0	0	0
709p	E. faecalis	optrA+	1	0	0	1	0	0	0	0	0	0	0	0	0	0	0	1	1	0	1	1	1	0	0	0	0	0	0	1	0	1	1	0	0	0
712p	E. faecalis	optrA+	1	0	0	1	0	1	0	0	0	0	0	0	0	0	0	0	1	0	1	0	1	0	0	0	0	0	0	1	0	1	1	0	0	0
713p	E. faecalis	optrA+	1	0	0	1	0	1	0	0	0	0	0	0	0	0	1	1	1	0	1	1	1	0	0	0	0	0	0	1	0	1	1	0	0	0
715p	E. faecalis	optrA+	1	0	0	1	0	0	0	0	0	0	0	0	1	0	0	0	1	0	0	1	1	0	0	0	1	0	0	1	1	1	1	0	0	0
723p	E. faecalis	optrA+	1	0	0	1	0	1	0	0	0	0	0	0	0	0	0	0	1	0	1	0	1	0	0	0	0	0	0	1	0	1	1	0	0	0
726p	Other Enterococal species	optrA+	1	0	0	1	0	0	0	0	0	0	0	1	0	0	0	0	0	0	0	1	0	0	0	0	0	0	0	0	0	0	1	0	0	0
730p	E. faecalis	optrA+	1	0	0	1	0	0	0	0	0	0	0	0	1	0	1	0	1	0	1	0	1	0	0	0	1	0	0	1	1	1	1	0	0	0
738p	E. faecalis	optrA+	1	0	0	1	0	1	0	0	0	0	0	0	0	0	0	0	0	0	1	1	1	0	0	0	0	0	0	1	0	1	1	0	0	0
739p	E. faecalis	optrA+	1	0	0	1	0	1	0	0	0	0	0	0	0	0	1	0	1	1	1	1	1	0	0	0	0	0	0	1	0	1	1	0	0	0
740p	E. faecalis	optrA+	1	0	0	1	0	1	0	0	0	0	0	0	0	0	0	0	1	1	1	1	1	0	0	0	0	0	0	1	0	1	1	0	0	0
746p	E. faecalis	optrA+	1	0	0	1	0	0	0	0	0	0	0	0	0	0	0	1	1	0	1	1	1	0	0	0	0	0	0	1	0	1	1	0	0	0
752p	E. faecalis	optrA+	1	0	0	1	0	0	0	0	0	0	0	0	1	0	0	0	1	0	1	1	0	0	0	0	1	0	1	1	1	1	1	0	0	0
760p	E. faecalis	optrA+	1	0	0	1	0	0	0	0	0	0	0	0	1	0	1	0	1	0	1	1	1	0	0	0	1	0	0	1	1	1	1	0	0	0
784p	E. faecalis	optrA+	1	0	0	1	0	0	0	0	0	0	0	0	1	0	1	0	1	1	1	1	1	0	0	0	1	0	0	1	1	1	1	0	0	0
785p	Other Enterococal species	optrA+	1	0	0	1	0	0	0	0	0	0	0	1	0	0	1	0	0	0	0	1	1	0	0	0	0	0	0	0	0	1	1	0	0	0
789p	E. faecium	optrA+	1	0	0	1	0	0	0	0	0	0	1	0	0	0	1	0	0	0	0	0	1	0	1	0	1	0	0	0	1	1	1	0	0	0
798p	E. faecalis	optrA+	1	0	0	1	0	0	0	0	0	0	0	0	1	0	0	0	1	1	0	0	1	0	0	0	0	0	0	1	0	1	1	0	0	0
838p	E. faecalis	optrA+	1	0	0	1	0	0	0	0	0	0	0	0	0	0	0	0	1	0	1	1	1	0	0	0	0	0	0	1	0	1	1	0	0	0
862p	Other Enterococal species	optrA+	1	0	0	1	0	0	0	0	0	1	0	0	0	0	0	0	0	0	1	1	1	0	0	0	0	0	0	0	0	1	1	0	0	0
869p	E. faecalis	optrA+	1	0	0	1	0	0	0	0	0	0	0	0	0	0	0	0	1	0	1	1	1	0	0	0	0	0	0	1	0	1	1	0	0	0
871p	E. faecalis	optrA+	1	0	0	1	0	0	0	0	0	0	0	0	1	0	1	0	1	0	1	1	1	0	0	0	1	0	0	1	1	1	1	0	0	0
876p	E. faecalis	optrA+	1	0	0	1	0	0	0	0	0	0	0	0	1	0	1	1	1	0	0	1	1	0	0	0	1	0	0	1	1	0	1	0	0	0
886p	E. faecalis	optrA+	1	0	0	1	0	1	0	0	0	0	0	0	1	0	0	0	1	0	1	1	1	0	0	0	0	0	0	1	0	1	1	0	0	0
887p	E. faecalis	optrA+	1	0	0	1	0	0	0	0	0	0	0	0	0	0	1	1	1	0	1	1	1	0	0	0	0	0	0	1	0	1	1	0	0	0
889p	E. faecalis	optrA+	1	0	0	1	0	0	0	0	0	0	0	0	0	0	0	1	1	0	1	1	1	0	0	0	0	0	0	1	0	1	1	0	0	0
891p	Other Enterococal species	optrA+	1	0	0	1	0	0	0	1	0	0	0	0	0	0	1	0	1	0	0	1	1	0	0	0	0	0	0	0	0	0	0	0	0	0
899p	E. faecalis	optrA+	1	0	0	1	0	1	0	0	0	0	0	0	0	0	0	0	0	0	0	1	0	0	0	0	0	0	0	1	0	1	1	0	0	0
915p	E. faecalis	optrA+	1	0	0	1	0	0	0	0	0	0	0	0	1	0	1	0	1	0	1	0	1	0	0	0	1	0	0	1	1	1	1	0	0	0
933p	Other Enterococal species	optrA+	1	0	0	1	0	1	0	1	0	0	0	0	0	0	1	0	1	1	0	1	1	0	0	0	0	0	0	0	0	1	1	0	0	0
934p	Other Enterococal species	optrA+	1	0	0	1	0	0	0	0	0	0	0	0	0	1	0	1	0	0	0	1	0	0	0	0	0	0	0	0	0	0	0	0	0	0
942p	E. faecalis	optrA+	1	0	0	1	0	0	0	0	0	0	0	0	1	0	1	0	1	0	1	1	1	0	0	0	1	0	0	1	1	0	1	0	0	0
943p	Other Enterococal species	optrA+	1	0	1	0	1	0	0	0	0	0	0	1	0	0	0	1	0	0	1	1	0	0	0	0	0	0	0	0	0	1	1	0	0	0
957p	Other Enterococal species	optrA+	1	0	0	1	0	1	0	0	1	0	0	0	0	0	1	0	1	1	0	1	1	1	0	1	1	0	0	0	0	1	1	0	0	0
958p	E. faecalis	optrA+	1	0	0	1	0	0	0	0	0	0	0	0	0	0	0	0	0	0	0	0	1	0	0	0	0	0	0	1	0	1	1	0	0	0
959p	Other Enterococal species	optrA+	1	0	0	1	0	0	0	0	0	0	0	0	0	0	1	0	1	0	0	1	1	0	0	0	1	0	0	0	0	1	1	0	0	0
966p	E. faecium	optrA+	1	0	0	1	0	0	0	0	0	0	1	0	0	0	1	0	1	0	1	1	1	0	1	0	1	0	0	0	1	1	1	0	0	0
973p	E. faecalis	optrA+	1	0	0	1	0	1	0	0	0	0	0	0	0	0	0	1	1	0	1	1	1	0	0	0	0	0	0	1	0	1	1	0	0	0
987p	E. faecalis	optrA+	1	0	0	1	0	0	1	0	0	0	0	0	1	0	1	1	1	1	1	1	1	0	0	0	1	0	0	1	1	1	1	0	0	0
999p	E. faecalis	optrA+	1	0	0	1	0	0	0	0	0	0	0	0	0	0	0	0	0	0	0	0	1	0	0	0	0	0	0	1	0	1	1	0	0	0
145n	E. faecalis	optrA-	0	0	0	0	0	0	0	0	0	0	0	0	0	0	0	0	0	0	0	0	0	0	0	0	0	0	0	1	0	0	0	0	0	0
203n	E. faecalis	optrA-	0	0	0	0	0	0	0	0	0	0	0	0	0	0	0	0	0	0	0	0	0	0	0	0	0	0	0	1	0	0	0	0	0	0
215n	E. faecalis	optrA-	0	0	0	0	0	0	0	0	0	0	0	0	0	0	0	0	0	0	0	0	0	0	0	0	0	0	0	1	0	0	0	0	0	0
219n	E. faecalis	optrA-	0	0	0	0	0	0	0	0	0	0	0	0	0	0	0	0	0	0	0	0	0	0	0	0	0	0	0	1	0	0	1	0	0	0
222n	E. faecalis	optrA-	0	0	0	0	0	0	0	0	0	0	0	0	0	0	0	0	0	0	0	0	0	0	0	0	0	0	1	1	0	0	1	0	0	0
227n	E. faecalis	optrA-	0	0	0	0	0	0	0	0	0	0	0	0	0	0	0	0	0	0	0	0	0	0	0	0	0	0	0	1	0	1	1	0	0	0
263n	E. faecalis	optrA-	0	0	0	0	0	0	0	0	0	0	0	0	0	0	0	0	0	0	0	0	0	0	0	0	0	0	0	1	0	0	0	0	0	0
267n	E. faecalis	optrA-	0	0	0	0	0	0	0	0	0	0	0	0	0	0	0	0	0	0	0	0	0	0	0	0	0	0	0	1	0	0	0	0	0	0
268n	E. faecalis	optrA-	0	0	0	0	0	0	0	0	0	0	0	0	0	0	0	0	0	0	0	0	0	0	0	0	0	0	0	1	0	0	0	0	0	0
329n	E. faecalis	optrA-	0	0	0	0	0	0	0	0	0	0	0	0	0	0	0	0	0	0	0	0	0	0	0	0	0	0	0	1	0	0	0	0	0	0
497n	E. faecalis	optrA-	0	0	0	0	0	0	0	0	0	0	0	0	0	0	0	0	0	0	0	0	0	0	0	0	0	0	0	1	0	0	1	0	0	0
520n	E. faecalis	optrA-	0	0	0	0	0	0	0	0	0	0	0	0	0	0	0	0	0	0	0	0	0	0	0	0	0	0	0	1	0	1	1	0	0	0
536n	E. faecalis	optrA-	0	0	0	0	0	0	0	0	0	0	0	0	0	0	0	0	0	0	0	0	1	0	0	0	0	0	0	1	0	1	1	0	0	0
62n	E. faecalis	optrA-	0	0	0	0	0	0	0	0	0	0	0	0	0	0	0	0	0	0	0	0	0	0	0	0	0	0	0	1	0	0	0	0	0	0
663n	E. faecalis	optrA-	0	0	0	0	0	0	0	0	0	0	0	0	0	0	0	0	0	0	0	0	0	0	0	0	0	0	0	1	0	0	1	0	0	0
697n	E. faecalis	optrA-	0	0	0	0	0	0	0	0	1	0	0	0	0	0	0	0	0	0	1	0	1	0	0	0	0	0	0	1	0	1	1	0	0	0
709n	E. faecalis	optrA-	0	0	0	0	0	0	0	0	0	0	0	0	0	0	0	0	0	0	0	0	0	0	0	0	0	0	0	1	0	0	0	0	0	0
740n	E. faecalis	optrA-	0	0	0	0	0	0	0	0	0	0	0	0	0	0	0	0	0	0	0	0	0	0	0	0	0	0	0	1	0	1	1	0	0	0
760n	E. faecalis	optrA-	0	0	0	0	0	0	0	0	0	0	0	0	0	0	0	0	0	0	0	0	0	0	0	0	0	0	0	1	0	0	0	0	0	0
784n	E. faecalis	optrA-	0	0	0	0	0	0	0	0	0	0	0	0	0	0	0	0	0	0	0	0	0	0	0	0	0	0	0	1	0	0	0	0	0	0
869n	E. faecalis	optrA-	0	0	0	0	0	0	0	0	1	0	0	0	0	0	0	0	0	1	0	0	1	0	0	0	0	0	1	1	0	1	1	0	0	0
886n	E. faecalis	optrA-	0	0	0	0	0	0	0	0	0	0	0	0	0	0	0	0	0	0	0	0	0	0	0	0	0	0	1	1	0	1	1	0	0	0
887n	E. faecalis	optrA-	0	0	0	0	0	0	0	0	0	0	0	0	0	0	0	0	0	0	0	0	0	0	0	0	0	0	0	1	0	0	0	0	0	0
889n	E. faecalis	optrA-	0	0	0	0	0	0	0	0	0	0	0	0	0	0	0	0	0	0	0	0	0	0	0	0	0	0	0	1	0	0	0	0	0	0
973n	E. faecalis	optrA-	0	0	0	0	0	0	0	0	0	0	0	0	0	0	0	0	0	0	0	0	0	0	0	0	0	0	0	1	0	0	0	0	0	0
999n	E. faecalis	optrA-	0	0	0	0	0	0	0	0	0	0	0	0	0	0	0	0	0	0	0	0	0	0	0	0	0	0	0	1	0	0	1	0	0	0
